# Supplementary material for: Antibody responses to merozoite antigens after natural Plasmodium falciparum infection: kinetics and longevity in absence of re-exposure
Source: BMC Med. 2019 Jan 30;17:22. doi: 10.1186/s12916-019-1255-3 (PMC6352425; doi:10.1186/s12916-019-1255-3)
Supplement: Supplementary file 2 — Table S1. Antibody kinetics model estimates of the population level parameters with corresponding variance parameters. (XLSX 39 kb) [file 12916_2019_1255_MOESM2_ESM.xlsx]

## Sheet: Table_S1_AB_model_parameters
	beta_exp	beta_exp_low95	beta_exp_high95	beta_unexp	beta_unexp_low95	beta_unexp_high95	d_cs	d_cs_low95	d_cs_high95	d_cl	d_cl_low95	d_cl_high95	d_a	d_a_low95	d_a_high95	rho_exp	rho_exp_low95	rho_exp_high95	rho_unexp95	rho_unexp_low95	rho_unexp_high95	P_long_exp	P_long_exp_low95	P_long_exp_high95	Ab_0_exp	Ab_0_exp_low95	Ab_0_exp_high95	tau_0	tau_0_low95	tau_0_high95	sig_beta_exp	sig_beta_exp_low95	sig_beta_exp_high95	sig_beta_unexp	sig_beta_unexp_low95	sig_beta_unexp_high95	sig_d_cs	sig_d_cs_low95	sig_d_cs_high95	sig_d_cl	sig_d_cl_low95	sig_d_cl_high95	sig_d_a	sig_d_a_low95	sig_d_a_high95	sig_rho_exp	sig_rho_exp_low95	sig_rho_exp_high95	sig_rho_unexp
Prior	500	0	1000	500	0	1000	10	2.7	21.9	1000	918	2192	21	12.3	31.9	0.18	0.03	0.41	0.18	0.03	0.41	NA	NA	NA	NA	NA	NA	NA	NA	NA	1.42	0.41	2.04	1.42	0.41	2.04	1.42	0.41	2.04	1.42	0.41	2.04	1.42	0.41	2.04	1.42	0.41	2.04	1.42
IgG_tot_AMA1_3D7	4.828013025	2.688623964	8.44786503	1.821288106	0.884031552	3.667920941	14.07318568	9.789130611	18.47272002	1039.485119	527.4307333	2134.379377	18.75469938	14.62652453	25.71717115	0.079701	0.0427554	0.1590194	0.072346	0.037060475	0.16103845	0.411033438	0.059276706	0.897019019	9.6	0.3	110.8	1.7	-10.6	16.6	1.37956	0.99988845	1.776183	1.40391	1.00626725	1.8449205	4.22157735	0.966318723	11.2842205	514.1797206	76.14793683	2165.608977	12.16839581	2.798755432	32.57500057	0.049957	0.008879519	0.14292465	0.05815055
IgG1_AMA1_3D7	6.794476482	3.671743988	11.83639376	2.710262517	0.736614817	9.830310297	15.58019169	10.41836835	21.53120782	1059.19063	459.4809346	2117.224383	21.75957669	16.08483064	30.21140182	0.126118	0.052454825	0.2736158	0.138393	0.0451102	0.3234028	0.391362275	0.067825101	0.924126278	3.4	0	209.3	0.2	-9.4	15.5	1.239035	0.811104025	1.68394075	1.64916	1.20530725	2.055557	6.550158814	1.337929532	18.99281518	564.6490223	85.66945797	2157.22302	16.37859494	4.448195596	37.60782773	0.117015	0.033119658	0.263399925	0.1744325
IgG2_AMA1_3D7	0.10701246	0.056395285	0.206282127	0.258384887	0.082423784	0.810852493	13.81206728	8.072116383	20.20878698	1804.801581	998.105918	3193.11391	20.95126718	15.12449391	29.58977598	0.1081115	0.050217525	0.2137335	0.1291145	0.0425498	0.2971084	0.61863931	0.032257846	0.998346839	0.1	0	5.3	1.6	-7.3	17	1.663605	1.3558525	1.9952435	1.74004	1.35012	2.10725325	10.21312031	3.06569934	24.04958374	923.2164435	164.9683762	3431.240446	17.57987817	4.970749553	42.7363991	0.09580365	0.030073443	0.21007975	0.1530255
IgG3_AMA1_3D7	0.387494743	0.179525372	0.860808069	0.312389337	0.120456452	0.807179775	13.64300354	9.265759554	18.31803616	1154.588354	537.4389937	3105.371132	18.25631957	14.07202557	25.66448426	0.049724	0.01785475	0.135991575	0.1141225	0.042443025	0.265826675	0.528932804	0.028339308	0.987713267	0.2	0	175.4	9.2	-9.6	15.5	1.79821	1.419565	2.13492975	1.742015	1.35680825	2.09743075	4.252773931	0.836436013	13.20085846	615.9932778	92.01450594	2332.204651	9.921035479	1.741867774	30.84613551	0.0468141	0.006969877	0.16223485	0.1428215
IgG4_AMA1_3D7	0.020806185	0.009687542	0.06275734	0.006804406	0.003962037	0.013903273	11.09840683	6.102238959	17.63113624	1606.147782	882.6796354	2817.296896	18.07823965	11.98229988	26.66269324	0.0838215	0.038788675	0.1808287	0.2256425	0.121143925	0.373764125	0.550390643	0.127673577	0.920685624	0	0	15.2	2.2	-4.7	16.5	1.042185	0.4614315	1.798554	0.1996625	0.04216932	0.6102015	5.777893771	0.938851974	17.46639034	734.3905981	129.6800792	2528.161029	5.539714852	0.99184333	23.10887589	0.04009535	0.003952358	0.15581475	0.0446242
IgG_tot_AMA1_FVO	4.14163236	2.219524875	7.419999587	1.474376238	0.79154397	2.738486103	15.87643313	10.87210395	21.10216021	1094.602115	532.3604539	2210.168901	21.00380188	16.01077274	28.34143237	0.087792	0.0463554	0.1774868	0.094723	0.052817925	0.195097125	0.407119385	0.08625041	0.954571916	11	0.4	157.1	4.5	-8.3	17.2	1.380625	1.01442475	1.77582275	1.12319	0.72642495	1.612519	5.006045972	1.050913876	14.16564218	501.4768083	81.44748536	1902.577784	12.65128599	2.81703187	31.14807361	0.0484984	0.006700299	0.1523311	0.0503072
IgG1_AMA1_FVO	6.837827061	3.688920084	12.1444315	0.578664741	0.188074581	1.804769083	16.12409011	10.50550753	22.18150305	1076.443684	483.2777266	2270.349105	22.22381657	16.44254467	31.11429282	0.125632	0.053871475	0.27183935	0.1719175	0.0660547	0.34177065	0.283949368	0.065276888	0.940492574	7.1	0	292.6	3.5	-8.4	15.4	1.303205	0.872463575	1.7542265	1.688675	1.28123125	2.06688225	6.016444487	1.272267872	17.25260239	550.1492512	84.86359707	2491.40362	15.58037724	3.619013191	40.52619127	0.119466	0.035085695	0.2652488	0.201856
IgG2_AMA1_FVO	0.104849426	0.054571378	0.206781058	0.174417226	0.055694689	0.547085233	13.3220255	7.965510426	19.0276623	2155.536856	1274.832588	3345.814982	19.51404637	14.30155076	27.7765329	0.08846	0.045441675	0.1698686	0.193534	0.0822123	0.37363825	0.31869558	0.154327392	0.776923598	0.1	0	5.3	5.1	-8.6	17.9	1.68171	1.3693785	2.00366275	1.7658	1.38475325	2.123643	9.754703382	2.800107024	22.71768824	931.8806385	171.493314	2623.560793	15.63241032	3.710942332	39.21183275	0.0574832	0.01392562	0.142669675	0.205154
IgG3_AMA1_FVO	0.456094625	0.210291419	0.985321808	0.357501759	0.148088531	0.855073136	13.9937604	9.648524661	18.74974712	1155.613838	544.788485	2136.01856	18.52521542	14.1928521	25.87324124	0.055691	0.011701975	0.1462954	0.104555	0.037563125	0.25041885	0.090825063	0.020849439	0.270227093	0.2	0	190.6	7.7	-9.4	15.8	1.800835	1.44925675	2.12000175	1.45954	0.994617575	1.92007725	6.072879852	1.269091442	15.92205571	569.1037216	90.91525775	2102.130671	10.39434752	2.923877307	31.26116824	0.06506765	0.004406523	0.18651365	0.1221365
IgG4_AMA1_FVO	0.112766046	0.043299433	0.281029187	0.025033133	0.005264118	0.121985089	12.74933973	6.306852876	20.32149957	1716.176297	938.0740284	2974.181231	20.70518554	13.94376083	30.48222741	0.0993915	0.0328409	0.244321325	0.2193535	0.091766125	0.425732425	0.087596999	0.048790889	0.232337486	0	0	10.5	0	-3.8	18.7	1.39988	0.846172075	1.88458125	0.8366115	0.16912115	1.723481	14.27359791	3.325735036	36.58302138	967.2535109	173.1760843	3582.599944	30.27173507	9.472628772	77.00493427	0.108722	0.012975593	0.277119275	0.1152875
IgG_tot_MSP1.19.	54.02003523	29.91211256	95.97428106	47.51640443	21.16971783	103.2082732	13.75282826	9.612430761	17.58721637	668.6355563	337.9513489	1355.600081	17.30997796	13.89605583	22.99304665	0.034713	0.016658975	0.08135685	0.0663835	0.031572675	0.150334225	0.172024354	0.073956919	0.259986807	29.9	2.9	2012.7	4.4	-8.3	17.1	1.543925	1.19565225	1.90790175	1.60142	1.181049	1.9987065	4.303964146	0.906493338	11.7620901	328.659438	53.03309205	1377.871946	11.2891212	2.293746317	28.2368449	0.02673585	0.007015582	0.088746685	0.059621
IgG1_MSP1.19.	46.42462364	22.22720525	95.34524975	46.67016062	17.69506435	108.8613718	15.9033043	11.44566551	20.3611699	852.0998208	420.5663411	1623.041843	19.50301795	15.36964167	25.81246356	0.064104	0.026502475	0.1508769	0.0883155	0.0293667	0.2240483	0.147959003	0.025926486	0.449408012	26.1	0	12214.9	1.4	-11.9	18.9	1.899335	1.58272325	2.1856415	1.508185	0.92643945	2.0133745	7.35419862	1.724755459	16.93884672	491.6326021	79.49834388	2126.477673	15.52185191	3.849127387	36.50810724	0.08394015	0.03016778	0.198581225	0.129708
IgG2_MSP1.19.	0.330704517	0.216428456	0.512781949	0.488215926	0.245280827	0.966256432	16.81366796	9.829307897	24.91219652	1587.849041	926.3722776	2655.14187	27.73247175	20.98711977	37.4308087	0.143223	0.083653	0.241136725	0.220846	0.12149015	0.374507525	0.189809844	0.127543658	0.280744587	1.5	0.4	5.6	7.7	-12.9	18	0.696613	0.5074055	0.951772125	1.330605	0.993814875	1.7572095	14.51421743	6.868598744	28.65434559	1039.928593	173.7105884	3159.941021	10.34485564	2.574395932	21.8682235	0.0852831	0.022589775	0.17685815	0.15269
IgG3_MSP1.19.	4.725720415	2.2686154	10.21087953	8.305267898	3.002153907	21.749902	13.38435497	9.307689146	16.9687458	914.715964	369.6437494	1904.804204	17.3477106	14.18701749	22.4754473	0.01461	0.00468485	0.061941425	0.022432	0.004772875	0.138762075	0.231019226	0.088598988	0.744604373	1.4	0	249.6	6.6	-11.5	17.3	1.97973	1.68558925	2.24204125	1.763605	1.3422965	2.1219325	4.021837386	0.794506429	11.07285977	460.9953735	90.73638685	1906.602718	6.273538929	1.200662278	20.79390855	0.0132641	0.00181715	0.089744463	0.0271746
IgG4_MSP1.19.	1.515419808	0.530167612	3.616390776	0.48986938	0.115450809	1.525411974	7.266463594	3.927438523	13.11784116	2232.497018	1150.339386	3581.561376	15.62216803	9.864431694	24.45498994	0.0583515	0.01830075	0.1583709	0.182527	0.08758175	0.35041855	0.209629156	0.09209019	0.727301115	0.3	0	12.4	0	-4	20.7	1.6137	1.2423275	1.989864	0.6813985	0.131815	1.56104275	6.010654155	1.509806701	17.45305383	1035.213042	244.4113549	3048.713837	22.34243161	5.738063165	57.16031631	0.0913564	0.025541738	0.2315368	0.0936803
IgG_tot_MSP2_CH150.9	40.81909555	22.8811232	71.96212939	19.44743141	8.585961623	45.14148957	10.13045953	6.766570593	13.32106035	1050.940636	544.8905957	1980.121358	14.55522657	11.46845962	18.81907132	0.019378	0.010169775	0.03813115	0.04437	0.019487	0.1213423	0.158842596	0.075493743	0.561567678	25	1.7	1889.2	4.9	-10.3	16.5	1.29052	0.927096825	1.724595	1.68543	1.32058575	2.040073	3.07164521	0.671624866	7.726441917	543.4829541	82.21473058	2040.677085	4.741562817	1.140988931	11.9063033	0.008128875	0.001574841	0.030838423	0.03916605
IgG1_MSP2_CH150.9	30.5310745	14.83175146	61.42892112	8.288798392	2.539715462	27.63842579	9.867922817	6.40962447	14.7999138	1102.516456	487.2527271	2777.242322	17.04797442	11.80498301	25.29428501	0.0599475	0.01906885	0.159929575	0.165016	0.05983305	0.340716375	0.05248636	0.015238909	0.887236717	11.4	0	1478.8	2.5	-14	15.1	1.51358	1.1170915	1.91547525	1.96642	1.64790675	2.2587345	5.004921488	0.956552838	14.50009733	639.4519836	108.6730635	3351.087688	16.33217697	5.966282245	37.45124444	0.08472805	0.022071655	0.21722835	0.248176
IgG2_MSP2_CH150.9	1.297146048	0.76256058	2.21243695	1.032486014	0.522480326	2.083212851	14.71388503	8.840406428	20.36491329	1257.47426	628.5094288	2428.967349	20.63047942	15.39138534	28.51630835	0.102683	0.040420775	0.220713125	0.144512	0.0612499	0.293734025	0.064460851	0.00862422	0.886914855	1.6	0	16.9	4.6	-6.9	17.2	1.278425	0.9860473	1.63916425	1.14398	0.7497593	1.67482125	9.276255933	2.091326491	20.92322459	808.8572184	138.0796374	3024.91183	13.79499912	2.968824382	32.83085252	0.143871	0.054946155	0.2744082	0.1518685
IgG3_MSP2_CH150.9	7.404663468	3.25681687	16.76257557	2.061959006	0.854951108	5.11517588	12.59469239	8.506153804	16.78722809	1079.487089	498.3045889	2123.227685	17.05679869	13.52334842	22.73978051	0.044862	0.014965775	0.133909675	0.0715825	0.012288025	0.21043345	0.075954803	0.01714616	0.900547722	11.6	0	3264.2	8.3	-6.4	14.8	1.85005	1.52553725	2.14973375	1.423015	0.98283535	1.88486375	3.451196708	0.723120167	9.322375494	621.211511	108.5467785	2414.36867	6.130698904	1.231127996	20.38565858	0.0376868	0.004007791	0.169701275	0.13398
IgG4_MSP2_CH150.9	1.746842738	0.830091061	3.744721528	0.391821461	0.141424682	1.367060895	10.98769862	6.277113718	17.16616437	1557.542373	796.2616976	3021.621213	18.37728423	12.78195775	27.54141067	0.1078365	0.034704675	0.23889445	0.218427	0.0987454	0.40333655	0.448738593	0.039009434	0.993026668	0.8	0	124.2	0	-2.8	17.4	1.45405	1.07586975	1.8519825	0.630855	0.11119055	1.59417275	6.533859311	1.424593326	19.30356263	820.8613608	150.7130989	2914.512612	15.1743887	2.911466161	46.94763188	0.161055	0.047139338	0.30706315	0.09898145
IgG_tot_MSP2_Dd2	25.70704328	13.7936592	46.15121327	7.247923464	3.592223074	13.82406977	12.40768615	8.596060808	16.19951321	989.8265495	491.8182563	2088.082808	17.006895	13.12026904	23.7514627	0.035558	0.0169119	0.090900375	0.0647125	0.037669	0.120177375	0.353857827	0.043888551	0.953057856	20.4	1.1	493.5	4.4	-11.6	17.3	1.618025	1.290445	1.96675075	1.207565	0.737914975	1.69693875	4.93275336	1.115514497	11.59958826	480.3058242	76.16291517	1764.456441	9.654115868	2.783345686	25.98593617	0.0240911	0.002290178	0.0951302	0.02237205
IgG1_MSP2_Dd2	23.38664198	11.64017238	47.02122058	2.692343492	0.982662353	7.369858501	15.63991804	9.594485938	22.33781621	809.6503934	326.5329233	1861.439106	22.14787531	15.71078507	31.80545685	0.0709395	0.024734525	0.18557315	0.1545445	0.050048625	0.351384125	0.275660101	0.063735715	0.887910451	16.6	0	311.4	1.6	-9.1	16.4	1.673295	1.31503725	2.02600475	1.488145	1.02636275	1.9504495	7.255526225	1.365789482	20.3546727	512.4011556	78.57270034	2324.031987	17.72527861	3.256907823	47.10496362	0.0613664	0.009472216	0.1875544	0.173006
IgG2_MSP2_Dd2	0.596206319	0.324003568	1.085272023	0.290188374	0.128435173	0.670285856	20.43824522	12.81809232	28.66031854	811.046621	362.1205536	1821.531439	26.94670134	19.97334916	37.37659398	0.1808925	0.087510975	0.340186475	0.165288	0.07586325	0.313279725	0.153023041	0.05299788	0.858586425	1	0	6.2	3.6	-5.9	15.7	1.56552	1.24993725	1.916596	1.18732	0.767081075	1.7406685	8.036465531	1.557106716	23.31110595	445.1900402	61.79047639	1952.847307	13.449401	2.770351513	38.63797195	0.12513	0.029820408	0.25910225	0.1129275
IgG3_MSP2_Dd2	5.783881517	2.565983726	12.78523833	0.686010406	0.305741059	1.624573428	14.77127006	9.511868564	20.14907677	800.463461	299.3063416	1707.105601	19.7653052	14.96669797	26.93169033	0.068591	0.023827775	0.189849125	0.0924465	0.023308025	0.258502575	0.180815397	0.062765121	0.842835417	5	0	520.1	7.4	-7.6	16.3	1.927175	1.62233275	2.21577125	1.098415	0.583089325	1.6827575	5.178042017	0.953843248	14.72664331	489.135558	72.18185374	1897.882389	9.582166342	1.766163163	29.06939418	0.0627435	0.007412039	0.2202018	0.1412005
IgG4_MSP2_Dd2	1.455590269	0.634621038	3.572262868	0.51359514	0.038829237	7.87770835	12.32789221	5.929104948	20.28603891	729.0923481	259.557403	1758.170554	20.44553708	13.67796058	29.87806353	0.114066	0.0378394	0.28179655	0.186848	0.05182805	0.4148099	0.098563719	0.057970985	0.443215719	1.4	0	21.5	0	-1.8	15.1	1.15347	0.659352525	1.67137025	1.08813	0.2475297	1.8582225	7.43266749	1.365841881	24.49412729	614.2809043	81.86026198	3073.103378	19.32550521	3.869615309	56.85776385	0.1236655	0.014344643	0.31826475	0.220875
IgG_tot_MSP3_3D7	24.13721886	14.03873086	41.25393494	28.76314845	14.35948934	57.12656194	9.204342144	6.01529932	12.76133469	1357.818283	770.6093727	2467.622177	13.83544592	10.28786376	20.25354007	0.049633	0.022596975	0.107381475	0.0946915	0.04964715	0.2004297	0.101259095	0.015813528	0.329249622	23.5	6.6	221.8	5.5	-12.4	15.6	1.27455	0.97414975	1.646934	1.22039	0.843474125	1.69378225	2.761612675	0.611210484	7.596120867	584.5406237	104.9884753	2044.326039	7.317758807	1.367730038	23.6459358	0.0419197	0.01129012	0.112641575	0.06310925
IgG1_MSP3_3D7	18.13629176	8.924307725	35.74544159	29.83001202	9.039668479	95.54353455	9.912260285	5.605621908	15.57212617	1486.266355	710.1778185	3084.062931	16.89857618	11.58880496	24.74427534	0.076577	0.02863795	0.181687375	0.1345705	0.04479545	0.31466065	0.11526242	0.01456125	0.469371097	9.8	0	395.4	4.5	-11.8	16.3	1.564815	1.19471225	1.9355935	1.58251	1.052503	2.03205025	6.802191752	2.101231624	16.19024634	950.8734497	142.7301508	3601.681823	14.69372343	6.417779962	33.41356837	0.104179	0.033742263	0.239678475	0.1563205
IgG2_MSP3_3D7	3.033342055	1.663233169	5.769376474	1.818858306	1.128807146	3.072283205	14.33764453	8.604994433	20.40286493	1391.255697	720.2264643	2476.400984	21.00005755	15.50644093	28.66878266	0.139983	0.067517425	0.25847795	0.175851	0.096243075	0.312915925	0.139729853	0.02993669	0.86318282	4.6	0.1	74.3	5	-4.3	15.2	1.465995	1.1405195	1.837898	0.626134	0.2915402	1.0522035	5.564105902	1.328882973	14.97996233	707.286839	120.0820525	2341.583433	10.44891075	2.137735793	26.60076095	0.16337	0.07562059	0.28210665	0.105342
IgG3_MSP3_3D7	6.87808315	3.407126448	13.78422072	5.417909286	2.689613632	11.00847577	10.74564325	6.794411565	15.06406296	1049.549798	534.8542525	2082.471606	15.17435026	11.32874762	21.26096636	0.0675985	0.022525975	0.167028725	0.1024865	0.047691875	0.223324125	0.14180137	0.071521289	0.520621193	5	0.9	155.7	9.2	-10.9	15.4	1.67573	1.345538	2.00390775	1.22088	0.797163525	1.7051925	4.209582249	0.868857311	11.70769927	673.3739032	101.0666009	2604.913593	7.216414899	1.333612955	22.916327	0.0989569	0.028749475	0.2306253	0.08707345
IgG4_MSP3_3D7	1.451830975	0.554720654	3.451783322	0.227686636	0.108950296	0.513591732	4.26326655	2.487306141	9.064701805	1956.064596	1008.519372	3301.024134	15.34366643	8.802881044	24.67715489	0.0478575	0.016213875	0.1360202	0.22564	0.10984575	0.397809525	0.110069467	0.012798773	0.110200002	0.3	0	1.2	0	-7.6	23.6	1.450725	1.04187075	1.89875425	0.4019775	0.081629938	1.12774125	1.909695063	0.340930752	10.61394812	1094.979274	188.446593	3676.597596	25.99956588	8.898921856	65.63755878	0.0575784	0.012686998	0.1832069	0.07926205
IgG_tot_MSP3_K1	19.30337594	11.222958	32.64826615	21.23084341	10.27068274	42.02279712	9.892018571	6.622386539	13.38039087	1324.159721	720.1346622	2411.981719	14.20951498	11.03930645	19.45169028	0.035088	0.016878675	0.07692445	0.078883	0.039321175	0.1766578	0.110252049	0.036081054	0.110516526	17.3	4	220.9	4.6	-11.6	17.2	1.240485	0.926932375	1.61507925	1.29882	0.918371075	1.7497545	2.443602355	0.496393819	6.394433032	589.8716615	108.6660348	1975.389508	4.375378088	0.865836964	15.93054323	0.0259312	0.00601252	0.079764155	0.06003
IgG1_MSP3_K1	9.748076661	4.014058206	24.09120999	21.71167227	5.959201547	83.01885725	12.14534699	6.923526298	18.67444621	1080.860544	466.4754722	2036.544852	18.54799447	12.76297468	26.91742349	0.0727505	0.025835725	0.18510505	0.124178	0.035423325	0.303414025	0.104953759	0.089139716	0.233778769	5	0	389.4	6	-10.4	16.3	1.47551	0.972186125	1.91370075	1.53206	0.984855075	2.0051615	6.351888545	1.463555469	17.1005998	631.91472	93.30141198	2296.959382	11.81805769	2.646565983	30.05737596	0.0810019	0.015314	0.225352175	0.153775
IgG2_MSP3_K1	3.217855037	1.677697095	6.602974845	2.086978865	1.165545916	3.785779272	14.7057341	9.083725987	20.66033778	1121.478683	514.032996	2166.914206	20.65567872	15.04585266	28.8622584	0.1082305	0.04306	0.2240835	0.1472535	0.06560055	0.30056045	0.292472653	0.093611782	0.803669133	3.2	0	74	1.4	-7.1	15.8	1.387485	0.990338625	1.7962325	0.5649865	0.15326675	1.144251	6.549822602	1.3530653	17.50626559	683.0229931	116.854715	2477.432619	14.62632046	2.641619305	39.03440864	0.14545	0.051141845	0.2790632	0.137416
IgG3_MSP3_K1	4.989546381	2.521112385	10.11194351	4.598775167	2.139332416	9.933096474	11.55233883	7.414504565	16.30025877	1044.145463	498.3757564	1999.571357	16.35671841	12.23406744	23.12143405	0.0627605	0.021302	0.155657525	0.0821785	0.032627925	0.2082175	0.347026061	0.104639626	0.846147028	2.4	0	130.2	8.9	-9.9	16.1	1.658555	1.3194055	1.995686	1.21336	0.737309725	1.73830125	4.595672475	0.924676865	13.35827568	629.6269391	110.5134133	2479.177376	7.376766735	1.35279814	23.15312972	0.09179765	0.027315495	0.218161575	0.0773665
IgG4_MSP3_K1	1.328299439	0.509227144	3.191788762	0.187696309	0.062635739	0.568518751	4.844568296	2.616198661	10.10693288	1916.755806	1061.815727	3244.673478	15.91984764	8.917173484	26.04248905	0.048258	0.01680595	0.1308642	0.2271385	0.09441565	0.42272165	0.609547738	0.150501114	0.988831743	0.2	0	1.1	0	-6.4	23.4	1.373125	0.9518914	1.841598	0.6204815	0.120214425	1.5636915	2.972919858	0.507635417	12.93103765	980.2780601	178.6310335	3059.61525	27.12499346	8.16406044	73.29715948	0.0522856	0.01137268	0.169856475	0.105678
IgG_tot_RH5	165.9447665	99.97726043	267.182715	106.2372713	53.88371238	202.9324673	9.734455601	6.513861233	12.81734614	1025.600557	563.5317925	1918.443818	13.78422659	10.77374031	18.19925164	0.0267375	0.015067775	0.047726175	0.0781305	0.04495675	0.1426708	0.572354331	0.098421368	0.989118188	107.4	15.2	1770.1	4.4	-13.1	15.4	1.09225	0.79967445	1.462651	1.129905	0.675981725	1.6293125	4.150450279	1.025525604	9.265201905	608.5042212	108.5342076	2024.096722	4.292094597	0.971486919	11.53665703	0.01298425	0.00284438	0.035257703	0.0345094
IgG1_RH5	7.887269469	4.50472796	14.05944305	9.092591861	3.704629584	20.33236113	9.399477349	5.189010728	15.13241386	1397.048168	731.6328278	2633.165115	17.72781054	12.19514015	26.16612957	0.090229	0.03813975	0.193390575	0.147466	0.04741915	0.3346173	0.50429766	0.081740179	0.955855575	6.3	0	83.4	0	-6.4	23.4	1.149985	0.87617865	1.52284625	0.672024	0.1338193	1.51062125	4.423861949	0.829583416	12.93312379	979.2569241	168.7110997	3299.401434	11.13778396	2.868487887	33.95534938	0.105737	0.028320948	0.23461455	0.2045785
IgG2_RH5	0.981548012	0.577705706	1.657386239	0.582445885	0.369363344	0.950345489	14.59546138	8.804004798	21.32815321	934.6016038	453.4524094	2056.302989	21.28644152	15.73305809	29.43872903	0.1289465	0.0616064	0.2378646	0.192158	0.107017875	0.3292577	0.594005048	0.247141144	0.925718764	1.4	0	32.1	0.6	-7.2	16.4	1.258675	0.970408225	1.6272445	0.4902985	0.168355725	0.95964825	4.733000437	0.975058546	14.28299948	536.7085515	82.93337289	2415.853013	11.63721679	2.270149698	30.77975043	0.1229345	0.040487613	0.243268725	0.06674805
IgG3_RH5	3.593080836	1.965671516	6.569666061	2.456482657	1.20353412	5.014135381	10.83386317	7.032864057	15.31016158	1297.053915	688.2845746	2365.011823	17.87460605	12.81078435	26.8258676	0.049962	0.021836875	0.11111895	0.1286705	0.047314875	0.293220925	0.484672301	0.187851093	0.919554023	3	0	116	5.8	-11.3	17	1.46657	1.14301625	1.8273805	1.181385	0.790181175	1.69686125	3.985743649	0.717710056	11.41518203	644.0867465	123.9324838	2250.721015	14.27794884	5.186817434	35.54973418	0.0503354	0.01394166	0.138577625	0.148565
IgG4_RH5	0.334006442	0.11135848	0.961343538	0.126322136	0.01745956	1.278614467	4.612054263	2.268962159	10.80958652	1764.033602	962.5656884	3008.800439	16.69836064	9.473268541	26.88651548	0.154896	0.061242725	0.319884325	0.219263	0.0781892	0.430513575	0.849508517	0.563195718	0.986967092	0.2	0	0.3	0	-1.5	22.2	1.289995	0.82528	1.8130225	0.975551	0.20423955	1.8116735	2.815351907	0.471083508	17.26493453	916.481709	167.8307659	3277.119842	34.20795366	10.28260844	96.30143545	0.165123	0.06108151	0.311601125	0.150679
IgG_tot_TTd	24.32306316	13.028982	48.39277386	NA	NA	NA	6.002886887	2.782494675	12.62870026	2585.930733	1750.188527	3788.823131	18.97739698	11.44098944	29.50407003	0.135426	0.057937425	0.277468625	NA	NA	NA	0.964315694	0.79081388	0.99454866	492.9	79	3546.6	10.8	-4.5	15.9	0.4692585	0.252633225	0.693716325	NA	NA	NA	1.917812395	0.41260697	6.142738163	995.0132828	209.7979563	2531.809587	13.38382139	1.660339395	41.34579541	0.159652	0.051740063	0.29418215	NA
IgG_tot_PfSE	21.24656	12.81094649	34.10022561	4.446801173	2.14047459	8.839963522	15.56107469	11.05250037	19.97084423	655.352082	281.5852557	1773.383428	20.21495844	16.01169419	26.87466401	0.0542745	0.02686425	0.11762075	0.0979775	0.0412903	0.2252077	0.526252275	0.058182641	0.931932197	28.7	0.8	393.5	3.2	-11.8	19	1.15855	0.826342625	1.57594125	1.39945	0.9799623	1.8524885	4.476467016	1.028852459	11.05376148	355.4203117	43.70337292	2192.447616	8.233944596	2.40506989	19.27299924	0.0325187	0.004638074	0.099412143	0.0945608
[truncated: 5 more columns]

## Sheet: Parameter_description
beta_exp	mean boost to ASCs in previously exposed participants
beta_unexp	mean boost to ASCs in previously naive participants
d_cs	mean half-life of short-lived ASCs (days)
d_cl	mean half-life of long-lived ASCs (days)
d_a	mean half-life of IgG antibodies (days)
rho_exp	mean proportion of new long-lived ASCs in previously exposed participants
rho_unexp	mean proportion of new long-lived ASCs in previously naive participants
P_long_exp	mean proportion of the antibody response that is long-lived in previously exposed participants
Ab_0_exp*	mean antibody level at baseline in previously exposed participants (estimated separately for each participant - not mixed effects)
tau_0*†	time in days before presentation to hospital at which antibody levels start to rise (estimated separately for each participant - not mixed effects).
sig_beta_exp	std dev in boost to ASCs in previously exposed participants
sig_beta_unexp	std dev in boost to ASCs in previously naive participants
sig_d_cs	std dev in half-life of short-lived ASCs
sig_d_cl	std dev in half-life of long-lived ASCs
sig_d_a	std dev in half-life of IgG antibodies
sig_rho_exp	std dev in proportion of long-lived ASCs in previously exposed participants
sig_rho_unexp	std dev in proportion of long-lived ASCs in previously naive participants
sig_obs	observational variance (std dev)
_low95 and _high95	The lower and upper 95% credible intervals of the estimated parameters
*	Ab_0_exp and tau_0 were not fitted with mixed-effects as population-level parameters. The value reported is therefore the median. The _low95 and _high95 represent 95% range of the individual-level parameters.
†	Negative values of tau_0 can correspond to the situation where the rise in antibody titres occurs after the first presentation to hospital.
