# Supplementary material for: Antibody responses to merozoite antigens after natural Plasmodium falciparum infection: kinetics and longevity in absence of re-exposure
Source: BMC Med. 2019 Jan 30;17:22. doi: 10.1186/s12916-019-1255-3 (PMC6352425; doi:10.1186/s12916-019-1255-3)
Supplement: Supplementary file 3 — Table S2. Antibody kinetics model estimates of the geometric mean antibody levels at the end of follow-up. (XLSX 27 kb) [file 12916_2019_1255_MOESM3_ESM.xlsx]

## Sheet: Table_S2_AB_end_follow_up
	AB_exp_GMT	AB_exp_low95	AB_exp_high95	AB_unexp_GMT	AB_unexp_low95	AB_unexp_high95
IgG1_AMA1_3D7	15.3902156121275	0.602039842201713	211.650108558764	0.96408435191328	0.5943	11.0840596165294
IgG1_AMA1_FVO	17.3079565739434	0.585038396876307	252.184013544953	0.804579399387379	0.5767	6.25805863497821
IgG1_MSP1.19.	50.681483475718	0.6241	7787.40701038209	4.4574015036239	0.6241	194.972712372993
IgG1_MSP2_CH150.9	30.233226144102	0.75	1019.85019414072	1.9466224685477	0.75	114.418940664828
IgG1_MSP2_Dd2	29.7617568715365	0.9171	265.155434905943	1.85972716745447	0.9171	23.8063139951506
IgG1_MSP3_3D7	20.539381790018	1.9615	477.570425973833	5.51053086472621	1.9615	261.037723197671
IgG1_MSP3_K1	13.5929877869879	1.9077	436.144254183256	4.11509319383129	1.9077	142.07560797594
IgG1_RH5	16.9876740134397	9.2796	139.912349155616	10.0935200356187	9.2796	30.5870131824905
IgG2_AMA1_3D7	0.299650600896653	0.0879	10.5143001073449	0.153479362508486	0.0879	36.9313259170156
IgG2_AMA1_FVO	0.323377979671015	0.0892	23.9636522994266	0.179438463131335	0.0892	67.176487695933
IgG2_MSP1.19.	2.45002853317507	1.0383	6.39505622683501	2.4157160496689	1.0383	46.8984941298304
IgG2_MSP2_CH150.9	2.85388020101949	1.6272	14.4380384074321	1.99093908646706	1.6272	11.7870313149279
IgG2_MSP2_Dd2	2.57093457163263	1.0255	52.467314413008	1.22833926766532	1.0255	14.8011680116268
IgG2_MSP3_3D7	9.03743412023319	4.9255	164.572032633184	6.63223476307587	4.9255	23.7083257968163
IgG2_MSP3_K1	7.11892656276788	4.6867	115.795537911411	5.43132947471271	4.6867	13.4922809751318
IgG2_RH5	3.27568459428058	2.0223	61.9746502490828	2.24517400203373	2.0223	4.01231409460347
IgG3_AMA1_3D7	0.774083595922192	0.0786858799065357	126.719397126356	0.172945595255503	0.0784	4.90085893332954
IgG3_AMA1_FVO	0.771545153662646	0.0844083900610414	163.272440724939	0.174697492941418	0.08	0.71143100672144
IgG3_MSP1.19.	3.34605930651299	0.2777	171.342608712607	1.00584425034932	0.2777	16.0084524526525
IgG3_MSP2_CH150.9	21.1495102622051	0.6181	2278.06475921303	0.679860195842925	0.6181	1.88743734810093
IgG3_MSP2_Dd2	9.94969438846869	0.6359	322.296540494637	0.706820319893321	0.6359	2.92837033330385
IgG3_MSP3_3D7	7.62816237803521	2.5774	110.548417880911	5.01873644300833	2.5774	36.8317406526091
IgG3_MSP3_K1	5.55363975732242	2.4194	109.071114221305	3.4891262323189	2.4194	22.5026275890757
IgG3_RH5	6.2239766552318	1.9968	115.071611208452	3.51920315693129	1.9968	55.7249431903183
IgG4_AMA1_3D7	0.0756423367261197	0.0246	12.6227692695608	0.0300782271772563	0.0246	0.0375862549675197
IgG4_AMA1_FVO	0.113432825585148	0.0405	11.1097973942688	0.0408077772005042	0.0405	0.0436942634792008
IgG4_MSP1.19.	0.724743440359469	0.4987	12.1579897376419	0.500317402902765	0.4987	0.514648854456929
IgG4_MSP2_CH150.9	2.89528765279202	1.3351	132.187583130974	1.33608449975412	1.3351	1.34516313311717
IgG4_MSP2_Dd2	2.27010272976012	1.4081	18.4068783603562	1.4081	1.4081	1.4081
IgG4_MSP3_3D7	0.426826605094478	0.3271	2.86532513252219	0.338308118223478	0.3271	0.475479494598737
IgG4_MSP3_K1	0.433308403474248	0.3331	4.28398653189398	0.355075764370374	0.3331	0.632798175456711
IgG4_RH5	0.208761416791265	0.16	1.34463096955863	0.160230866800853	0.16	0.162457619755012
IgG_tot_AMA1_3D7	10.9560505495372	0.71972729146021	89.0459180525765	1.4570241402657	0.4308	8.00513009368005
IgG_tot_AMA1_FVO	13.5025273287225	0.856677999782906	122.0840668595	1.93809168100824	0.453913075918286	7.57903699951013
IgG_tot_MSP1.19.	49.8404615014113	2.92767117548108	1010.73426603842	21.333659209497	2.8977	148.181694058272
IgG_tot_MSP2_CH150.9	42.9990732682214	2.55446271105766	1349.42583428213	7.59417845069925	1.8	337.340389842765
IgG_tot_MSP2_Dd2	31.6686787010325	2.97396462448546	325.811020515532	5.50905695213453	1.5299	35.1562583753407
IgG_tot_MSP3_3D7	34.2848833171863	11.4520275843508	176.472041999133	27.6335751227093	8.8477	469.70243626441
IgG_tot_MSP3_K1	23.9266623565974	6.1678	176.516113774138	18.2045508293573	6.1678	325.61480684074
IgG_tot_RH5	146.990915502929	41.5454353445224	1375.48988340946	88.9851703546329	30.8558	409.520690196684
IgG_tot_TTd	418.350692500535	92.8330261473612	3141.86553467191	850.102434776976	97.6852162190862	3064.1556795028
IgG_tot_PfSE	29.3159743922477	2.8061907817745	259.414557557376	3.32331759298956	0.72	33.71730881031

## Sheet: Estimate_description
AB_exp_GMT	Geometric mean antibody level (AU) in previously exposed individuals at the end of follow-up (t=500)
AB_unexp_GMT	Geometric mean antibody level (AU) in previously naive individuals at the end of follow-up (t=500)
_low95 and _high95	The lower and upper 95% credible intervals of the estimates
