# Supplementary material for: Antibody responses to merozoite antigens after natural Plasmodium falciparum infection: kinetics and longevity in absence of re-exposure
Source: BMC Med. 2019 Jan 30;17:22. doi: 10.1186/s12916-019-1255-3 (PMC6352425; doi:10.1186/s12916-019-1255-3)
Supplement: Supplementary file 4 — Table S3. Antibody kinetics model estimates of the time-to-seroreversion. (XLSX 22 kb) [file 12916_2019_1255_MOESM4_ESM.xlsx]

## Sheet: Table_S3_Time_to_seroreversion.
	T_half_exp	T_half_exp_low95	T_half_exp_high95	T_half_unexp	T_half_unexp_low95	T_half_unexp_high95
IgG1_AMA1_3D7	7.93150684931507	0.191780821917808	17.0431506849315	4.21917808219178	0.29041095890411	5.41917808219178
IgG1_AMA1_FVO	8.42465753424658	0.187671232876712	17.55	1.3972602739726	0.305479452054795	3.4013698630137
IgG1_MSP1.19.	9.80821917808219	0.212328767123288	22.9356164383562	5.67123287671233	0.338356164383562	12.3876712328767
IgG1_MSP2_CH150.9	5.15068493150685	0.154109589041096	19.2191780821918	0.671232876712329	0.0917808219178082	8.93493150684932
IgG1_MSP2_Dd2	4.97260273972603	0.13013698630137	9.51027397260274	0.328767123287671	0.0671232876712329	2.77808219178082
IgG1_MSP3_3D7	1.04109589041096	0.103424657534247	15.1705479452055	0.602739726027397	0.0835616438356164	11.0712328767123
IgG1_MSP3_K1	0.931506849315068	0.102739726027397	13.2328767123288	0.438356164383562	0.115753424657534	7.07328767123288
IgG1_RH5	0.164383561643836	0.0273972602739726	7.07260273972603	0.178082191780822	0.111643835616438	1.96780821917808
IgG2_AMA1_3D7	2	0.0671232876712329	26.1828767123288	0.424657534246575	0.0787671232876712	29.4219178082192
IgG2_AMA1_FVO	2.79452054794521	0.0726027397260274	37.4260273972603	0.904109589041096	0.127397260273973	40.1520547945205
IgG2_MSP1.19.	0.547945205479452	0.157534246575342	0.938356164383562	3.6027397260274	0.284246575342465	6.92123287671233
IgG2_MSP2_CH150.9	0.876712328767123	0.0821917808219178	7.56232876712328	0.383561643835616	0.117123287671233	6.53013698630137
IgG2_MSP2_Dd2	0.63013698630137	0.147945205479452	9.22739726027397	0.328767123287671	0.172602739726027	6.08082191780822
IgG2_MSP3_3D7	0.438356164383562	0.136986301369863	13.4643835616438	0.219178082191781	0.141095890410959	3.85479452054794
IgG2_MSP3_K1	0.410958904109589	0.0821917808219178	11.2315068493151	0.219178082191781	0.0986301369863014	2.26301369863014
IgG2_RH5	0.383561643835616	0.0547945205479452	9.9027397260274	0.328767123287671	0.224657534246575	1.21095890410959
IgG3_AMA1_3D7	2.21917808219178	0.106849315068493	25.713698630137	0.328767123287671	0.118493150684932	10.4150684931507
IgG3_AMA1_FVO	1.78082191780822	0.0602739726027397	18.613698630137	0.191780821917808	0.0602739726027397	0.372602739726027
IgG3_MSP1.19.	2.36986301369863	0.108904109589041	15.1794520547945	0.821917808219178	0.0547945205479452	7.53287671232877
IgG3_MSP2_CH150.9	9.50684931506849	0.133561643835616	27.1815068493151	0.191780821917808	0.0821917808219178	0.953424657534246
IgG3_MSP2_Dd2	8.16438356164384	0	17.7808219178082	0.287671232876712	0.145890410958904	3.58424657534246
IgG3_MSP3_3D7	0.246575342465753	0.0438356164383562	4.13972602739726	0.164383561643836	0.0863013698630137	0.424657534246575
IgG3_MSP3_K1	0.397260273972603	0.0910958904109589	6.79041095890411	0.246575342465753	0.0657534246575343	0.547945205479452
IgG3_RH5	0.178082191780822	0.0273972602739726	11.086301369863	0.205479452054795	0.11986301369863	5.62671232876712
IgG4_AMA1_3D7	19.9178082191781	0.161643835616438	24.8397260273973	NA	NA	NA
IgG4_AMA1_FVO	0.438356164383562	0.0363013698630137	27.6006849315068	NA	NA	NA
IgG4_MSP1.19.	0.36986301369863	0.00890410958904109	18.7417808219178	0.136986301369863	0.136986301369863	0.136986301369863
IgG4_MSP2_CH150.9	0.150684931506849	0	25.4979452054794	0.383561643835616	0.383561643835616	0.383561643835616
IgG4_MSP2_Dd2	0.794520547945205	0.10958904109589	8.19178082191781	0.246575342465753	0.246575342465753	0.246575342465753
IgG4_MSP3_3D7	0.10958904109589	0.0356164383561644	15.9178082191781	0.0273972602739726	0.0273972602739726	0.0273972602739726
IgG4_MSP3_K1	0.10958904109589	0.0273972602739726	18.2520547945205	0.328767123287671	0.328767123287671	0.328767123287671
IgG4_RH5	3.53424657534247	0.18013698630137	13.4520547945205	NA	NA	NA
IgG_tot_AMA1_3D7	7.26027397260274	0.244520547945206	15.2630136986301	0.767123287671233	0.164383561643836	5.80479452054795
IgG_tot_AMA1_FVO	8.0958904109589	0.217808219178082	16.0417808219178	0.904109589041096	0.0678082191780822	5.34931506849315
IgG_tot_MSP1.19.	2.52054794520548	0.187671232876712	9.43356164383561	1.94520547945205	0.632876712328767	4.73561643835616
IgG_tot_MSP2_CH150.9	5.31506849315068	0.136986301369863	18.7671232876712	0.383561643835616	0.0856164383561644	11.5342465753425
IgG_tot_MSP2_Dd2	3.97260273972603	0.128767123287671	11.2842465753425	0.246575342465753	0.0643835616438356	3.52465753424658
IgG_tot_MSP3_3D7	0.191780821917808	0.063013698630137	5.20821917808219	0.219178082191781	0.116438356164384	9.41780821917808
IgG_tot_MSP3_K1	0.164383561643836	0.0273972602739726	7.00821917808219	0.246575342465753	0.0356164383561644	8.87945205479451
IgG_tot_RH5	1.17808219178082	0.10958904109589	10.3013698630137	1.12328767123288	0.228767123287671	5.29315068493151

## Sheet: Estimate_description
T_half_exp	Antigen specific half-life of seropositivity in previously exposed individuals (years) (i.e. the number of years it takes for half of the individuals to become seronegative)
T_half_unexp	Antigen specific half-life of seropositivity in previously naïve individuals (years) (i.e. the number of years it takes for half of the individuals to become seronegative)
_low95 and _high95	The 95% range of the estimates
